# Supplementary material for: Hypergolics in Carbon Nanomaterials Synthesis: New Paradigms and Perspectives
Source: Molecules. 2020 May 8;25(9):2207. doi: 10.3390/molecules25092207 (PMC7249011; doi:10.3390/molecules25092207)
Supplement: Supplementary file 1 [file molecules-25-02207-s001.zip]

Archive with 1 entries (1 files):
- molecules-786938-supplementary.pdf
